# Supplementary material for: The Corneal Ectasia Model of Rabbit: A Validity and Stability Study
Source: Bioengineering (Basel). 2023 Apr 16;10(4):479. doi: 10.3390/bioengineering10040479 (PMC10135747; doi:10.3390/bioengineering10040479)
Supplement: Supplementary file 1 [file bioengineering-10-00479-s001.zip]

Archive with 1 entries (1 files):
- bioengineering-2282844-supplementary.pdf
